# Supplementary material for: Multigene panel next generation sequencing in metastatic colorectal cancer in an Australian population
Source: PLoS One. 2023 Oct 5;18(10):e0292087. doi: 10.1371/journal.pone.0292087 (PMC10553362; doi:10.1371/journal.pone.0292087)
Supplement: S1 Data — (XLSX) [file pone.0292087.s001.xlsx]

## Sheet: Sheet1
PT	Age at Diagnosis	Country of Birth	Histology	Grade	MMR status	AnyM	BRAF	KRAS	PIK3CA	Other	Nuc Change	Amino Acid	Allele Frequency	Other Mutations
1	81		Adenocarcinoma	-	-	1	1	0	0	TP53	c.1799T>A	V600E	0.08	TP53 C242Y
2	60	Australia	Adenocarcinoma	2	Proficient	0	0	0	0	0	-	-	-
3	67	Australia	Adenocarcinoma	2	Proficient	0	0	0	0	0	-	-	-
4	37	Australia	Adenocarcinoma	3	Proficient	1	1	0	0	AKT1	1799T>A	V600E	0.229	AKT1 E17K (27%)
5	67	Australia	Adenocarcinoma	2	Proficient	0	0	0	0	0	-	-	-
6	64	Australia	Adenocarcinoma	1	Proficient	1	0	0	0	MET	-	-	-	MET Gain Amplification Detected
7	65	Australia	Adenocarcinoma	3	Deficient (Loss of MLH1, PMS2, MSH2, MSH6)	0	0	0	0	0	-	-	-
8	69	Australia	Adenocarcinoma	3	Proficient	1	1	0	0	0	c.1799T>A	V600E	0.17
9	83	Australia	Adenocarcinoma	3	Deficient (Loss of MLH1 and PMS2)	0	0	0	0	0	-	-	-
10	89	New Zealand	Adenocarcinoma	3	Proficient	1	0	1	0	0	-	G12F	0.74
11	80	Australia	Adenocarcinoma	2	Deficient (Loss of MLH1 and PMS2)	1	1	0	0	0	c.1799T>A	V600E	0.128
12	22	New Zealand	Adenocarcinoma	3	Proficient	0	0	0	0	0	-	-	-
13	78	Australia	Adenocarcinoma	3	Proficient	1	0	0	0	CTNNB1	c.121A>G	T41A	0.34
14	35	Australia	Adenocarcinoma	2	Proficient	1	1	0	0	0	c.1799T>A	V600E	0.408
15	32	Australia	Adenocarcinoma	2	Proficient	1	0	0	0	NRAS	c.38G>A	G13D	0.2
16	61	Australia	Adenocarcinoma	2	-	1	0	1	0	SMAD4	c.34G>A	G12S	0.046	SMAD4 W524C (6.3%)
17	71	Australia	Adenocarcinoma	2	Proficient	1	1	0	0	MET	c.1799T>A	V600E	0.17	MET Gain Missense (G1146E) Detected (21%)
18	85	Australia	Adenocarcinoma	2	Deficient (Loss of MLH1 and PMS2)	1	1	0	0	0	c.1799T>A	V600E	0.303
19	83	Australia	Adenocarcinoma	2	Proficient	1	1	0	0	TP53	c.1801A>G	K601E	0.461	TP53 p.R196 (20.6%); TP53 p.P190L (45.5%)
20	66	Australia	Adenocarcinoma	3	-	0	0	0	0	0	-	-	-
21	80	New Zealand	Adenocarcinoma	3	Deficient (Loss of MLH1 and PMS2)	1	1	0	0	TP53	c.1799T>A	V600E	0.433	TP53 p.R273H (6%)
22	59	Australia	Adenocarcinoma	2	Proficient	1	0	1	0	0	c.35G>A	G12D	0.194
23	61	Australia	Adenocarcinoma	2	Proficient	1	0	1	0	0	c.35G>T	G12V	0.157
24	58	Australia	Adenocarcinoma	2	Proficient	1	0	1	0	0	c.38G>A	G13D	0.24
25	54	Australia	Adenocarcinoma	-	Proficient	1	0	1	0	0	c.38G>A	G13D	0.24
26	64	Australia	Adenocarcinoma	1	Proficient	1	0	1	0	0	c.38G>A	G13D	0.1
27	49	Australia	Adenocarcinoma	2	Proficient	1	0	1	0	0	c.38G>A	G13D	0.647
28	60	Australia	Adenocarcinoma	2	Proficient	1	0	1	0	0	c.436G>A	A146T	0.37	PDL1 TPS 15%
29	54	Australia	Adenocarcinoma	2	Proficient	1	0	1	0	AKT1	c.35G>A	G12D	0.205	AKT1 E17K (25%)
30	69	Australia	Adenocarcinoma	-	Proficient	1	0	1	0	ERBB2	c.34G>T	G12C	0.343	KRAS p.G13D (28.5%); ERBB2 p.V842I (47.4%)
31	54	Australia	Adenocarcinoma	-	-	1	0	1	0	ERBB2, TP53	c.351A>C	K117N	0.314	ERBB2 R678Q (26%), TP53 R273H (34%)
32	45	Australia	Adenocarcinoma	2	Proficient	1	0	1	0	TP53	c.35G>A	G12D	0.476	TP53 R248W (44.7%)
33	74	Australia	Adenocarcinoma	3	-	1	0	1	0	TP53	c.35G>T	G12V	0.178	TP53 R175H (11%)
34	60	Australia	Adenocarcinoma	2	-	1	0	1	0	TP53	c.38G>A	G13D	0.236	TP53 p.R175H (30.5%)
35	59	Australia	Adenocarcinoma	2	Proficient	1	0	1	0	TP53	c.38G>A	G13D	0.271	TP53 R273H (41%)
36	59	Australia	Adenocarcinoma	2	Proficient	1	0	1	0	TP53	c.436G>A	A146T	0.915	TP53 p.R248W (86.9%)
37	59	Australia	Adenocarcinoma	2	Proficient	1	0	0	0	TP53	c.524G>A	R175H	0.387
38	74	Australia	Adenocarcinoma	3	Proficient	1	0	0	0	TP53	c.586C>T	R196	0.115
39	73	Australia	Adenocarcinoma	1	Proficient	1	0	0	0	TP53	c.742C>T	R248W	0.065
40	78	Australia	Adenocarcinoma	2	Proficient	1	0	0	0	TP53	c.818G>A	R273H	0.6
41	70	Australia	Adenocarcinoma	3	Proficient	1	0	1	0	TP53, CTNNB1	c.35G>T	G12V	0.328	TP53 R175H (48.6%), CTNNB1 K335I (31.9%)
42	76	Australia	Adenocarcinoma	-	-	0	0	0	0	0	-	-	-
43	77	Australia	Adenocarcinoma	-	Proficient	0	0	0	0	0	-	-	-
44	45	Australia	Adenocarcinoma	-	-	0	0	0	0	0	-	-	-
45	61	Australia	Adenocarcinoma	-	-	0	0	0	0	0	-	-	-
46	72	Australia	Adenocarcinoma	-	-	0	0	0	0	0	-	-	-
47	28	Australia	Adenocarcinoma	2	Proficient	0	0	0	0	0	-	-	-
48	60	Australia	Adenocarcinoma	-	-	0	0	0	0	0	-	-	-
49	74	Australia	Adenocarcinoma	-	-	0	0	0	0	0	-	-	-
50	48	Australia	Adenocarcinoma	-	-	1	1	0	0	0	c.1799T>A	V600E	0.17
51	56	Australia	Adenocarcinoma	-	-	1	0	1	0	0	c.35G>A	G12D	0.47
52	61	Australia	Adenocarcinoma	1	-	1	0	1	0	0	c.35G>T	G12V	0.1
53	61	Australia	Adenocarcinoma	-	-	1	0	1	0	0	c.35G>T	G12V	0.32
54	68	Australia	Adenocarcinoma	-	-	0	0	0	0	-	-	-	-
55	89	Australia	Adenocarcinoma	-	-	1	1	0	0	FBXW7	c.1799T>A	V600E	0.12	FBXW7 S582L
56	50	Australia	Adenocarcinoma	-	-	1	0	1	0	MET	c.35G>A	G12D	0.21	MET Gain Amplification Detected
57	74	Australia	Adenocarcinoma	-	-	1	0	0	0	MET, TP53	c.524G>A	R175H	0.33	MET Gain Amplification Detected
58	81	Australia	Adenocarcinoma	-	-	1	0	0	0	RAF1, TP53	c.776C>T	S259F	0.18	TP53 R249S
59	68	Australia	Adenocarcinoma	-	Proficient	1	0	0	0	SMAD4	c.1081C>T	R381C	0.05
60	79	New Zealand	Adenocarcinoma	-	-	1	1	0	0	SMAD4, MET	c.1799T>A	V600E	0.49	MET R988C, SMAD4 R361H, SMAD4 R361C
61	70	Australia	Adenocarcinoma	-	-	1	1	0	0	TP53	c.1799T>A	V600E	0.21	TP53 G262V (32%)
62	81	Australia	Adenocarcinoma	-	-	1	1	0	0	TP53	c.1799T>A	V600E	0.44	TP53 R248P
63	63	Australia	Adenocarcinoma	2	-	1	0	1	0	TP53	c.182A.G	Q61R	0.18	KRAS Q61K. TP53 R175H
64	69	Australia	Adenocarcinoma	-	-	1	0	1	0	TP53	c.35G>A	G12D	0.3	TP53 R248W
65	30	Australia	Adenocarcinoma	-	-	1	0	1	0	TP53	C.35G>A	G12D	0.253	TP53 R248W
66	72	Australia	Adenocarcinoma	-	-	1	0	1	0	TP53	c.35G>C	G12A	0.36	TP53 N239D
67	54	Australia	Adenocarcinoma	-	-	1	0	0	0	TP53	c.535C>T	H179Y	0.338
68	27	Australia	Adenocarcinoma	-	-	1	0	0	0	TP53	c.734G>A	G245D	0.31
69	82	Australia	Adenocarcinoma	-	-	1	0	0	0	TP53	c.843C>G	D281E	0.18
70	73	Australia	Adenocarcinoma	-	-	1	0	0	0	TP53	c.844C>T	R282W	0.18
71	76	Australia	Adenocarcinoma	-	-	0	0	0	0	0	-	-	-
72	89	Australia	Adenocarcinoma	-	-	0	0	0	0	0	-	-	-
73	61	Australia	Adenocarcinoma	-	-	0	0	0	0	0	-	-	-
74	79	Australia	Adenocarcinoma	-	Proficient	0	0	0	0	0	-	-	-
75	80	Australia	Adenocarcinoma	-	-	1	1	0	0	0	c.1391G>A	G464E	0.2
76	57	Australia	Adenocarcinoma	-	-	1	1	0	0	0	c.1799T>A	V600E	0.2
77	60	Australia	Adenocarcinoma	-	-	1	1	0	0	0	c.1799T>A	V600E	0.222
78	79	Australia	Adenocarcinoma	-	-	1	1	0	0	0	c.1799T>A	V600E	0.26
79	86	Australia	Adenocarcinoma	-	-	1	1	0	0	0	c.1799T>A	V600E	0.15
80	72	Australia	Adenocarcinoma	-	-	1	0	1	0	0	C.183A>C	Q61H	0.16
81	80	Australia	Adenocarcinoma	-	-	1	0	1	0	0	c.35G>A	G12D	0.06
82	68	Australia	Adenocarcinoma	-	-	1	0	1	0	0	c.35G>A	G12D	0.26
83	88	Australia	Adenocarcinoma	-	-	1	0	1	0	0	c.35G>T	G12V	0.24
84	59	Australia	Adenocarcinoma	-	-	1	0	1	0	0	c.38G>A	G13D	0.44
85	36	Australia	Adenocarcinoma	-	-	1	0	0	0	ERBB2	-	-	-	ERBB2 Gain Amplification Detected
86	59	Australia	Adenocarcinoma	-	-	1	0	0	0	MET	c.3787C>G	L1263V	0.11
87	44	Australia	Adenocarcinoma	-	-	1	0	0	0	MET	c.3806C>G	A1269G	0.08
88	76	Australia	Adenocarcinoma	-	-	1	0	0	0	NRAS, RAF1	c.182A>G	Q61R	0.16	RAF1 S257L 11%
89	74	Australia	Adenocarcinoma	-	-	1	0	1	0	TP53	c.182A>T	Q61L	0.36	TP53 p.R273H
90	56	Australia	Adenocarcinoma	-	-	1	0	1	0	TP53	c.35G>A	G12D	0.171	TP53 G245S
91	63	Australia	Adenocarcinoma	-	-	1	0	1	0	TP53	c.35G>A	G12D	0.19	TP53 R273C 32%
92	53	Australia	Adenocarcinoma	-	-	1	0	1	0	TP53	c.35G>A	G12D	0.271	TP53 Y236C
93	79	Australia	Adenocarcinoma	-	-	1	0	0	0	TP53	637C>T	R123	0.14
94	71	Australia	Adenocarcinoma	-	-	1	0	0	0	TP53	c.637C>T	R213	0.07
95	81	England	Adenocarcinoma	2	Deficient (Loss of MLH1 and PMS2)	1	0	0	0	CTNNB1, FBXW7	c.133T>C	S45P	0.31
96	69	Boznia	Adenocarcinoma	2	Proficient	0	0	0	0	0	-	-	-
97	66	Portugal	Adenocarcinoma	2	Proficient	1	0	0	0	NRAS	c.181C>A	Q61K	0.49
98	61	Boznia	Adenocarcinoma	2	Proficient	1	0	0	0	MAP2K1	c.169A>G	K57E	0.135
99	62	Laos	Adenocarcinoma	2	Proficient	0	0	0	0	0	-	-	-
100	78	Germany	Adenocarcinoma	2	Proficient	1	0	1	0	0	c.34G>A	G12S	0.22																															-
101	44	Portugal	Adenocarcinoma	2	Proficient	1	0	0	0	ERBB2	-	-	-	ERBB2 Gain Amplification Detected
102	79	Uruguay	Adenocarcinoma	2	Proficient	1	0	0	0	MET	-	-	-	MET Gain Amplification Detected
103	66	Netherlands	Adenocarcinoma	2	Proficient	0	0	0	0	0	-	-	-
104	55	England	Adenocarcinoma	2	Proficient	1	0	0	0	TP53	c.637C>T	R213	0.332
105	67	Italy	Adenocarcinoma	2	Proficient	1	0	1	0	0	c.35G>A	G12D	0.17
106	69	Italy	Adenocarcinoma	2	Proficient	1	0	1	0	0	c.38G>A	G13D	0.12
107	67	Macedonia	Adenocarcinoma	2	Proficient	1	0	1	0	0	c.35G>T	G12V	0.2
108	77	Macedonia	Adenocarcinoma	1	Proficient	1	0	1	0	FGFR3	c.34G>T	G12C	0.131	FGFR3 p.F384L (66.8%)
109	84	Croatia	Adenocarcinoma	2	Proficient	1	0	0	0	TP53	c.586C>T	R196	0.859
110	51	Scotland	Adenocarcinoma	3	Proficient	1	0	0	0	TP53	c.517G>A	V173M	0.642
111	81	Italy	Adenocarcinoma	-	-	1	0	0	0	NRAS	c.181C>A	Q61K	0.25
112	72	Macedonia	Adenocarcinoma	2	-	1	0	0	0	NRAS, FGFR3	c.35G>A	G12D	0.31	FGFR3 F384L (39%)
113	83	Greece	Adenocarcinoma	-	-	1	0	1	0	TP53	c.35G>A	G12D	0.377	TP53 R248Q
114	71	Italy	Adenocarcinoma	-	-	1	0	0	0	TP53	c.395A>G	K132R	0.16
115	64	England	Adenocarcinoma	-	-	1	0	1	0	0	c.34G>A	G12S	0.03	KRAS G12D 10%, KRAS G12V 16%
116	86	Croatia	Adenocarcinoma	-	-	0	0	0	0	0	-	-	-
117	78	Germany	Adenocarcinoma	-	-	0	0	0	0	0	-	-	-
118	69	North Macedonia	Adenocarcinoma	-	-	1	0	0	0	TP53	c.818G>A	R273H	0.42
119	66	Iraq	Adenocarcinoma	2	Proficient	1	0	0	0	FGFR3, TP53	c.1150T>C	F384L	0.645	TP53 p.C141Y (63.8%)
120	62	Lebanon	Adenocarcinoma	3	-	1	1	0	0	0	c.1799T>A	V600E	0.46
121	47	Iraq	Adenocarcinoma	2	Proficient	1	0	1	0	0	c.37G>C	G13R	0.525
122	86	Iran	Adenocarcinoma	2	Proficient	1	0	1	0	FGFR3	c.35G>A	G12D	0.428	FGFR3 F384L (57.1%)
123	78	Iraq	Adenocarcinoma	2	Proficient	1	0	0	0	TP53	c.844C>T	R282W	0.565
124	83	Israel	Adenocarcinoma	-	-	1	0	0	0	TP53	c.451C>A	P151T	0.09
125	67	Lebanon	Adenocarcinoma	-	-	1	1	0	0	TP53	c.1799T>A	V600E	0.288	TP53 G245S
126	77	Lebanon	Adenocarcinoma	2	-	1	0	0	0	TP53	c.637C>T	R213	0.04	TP53 R282W
127	70	Turkey	Adenocarcinoma	-	-	0	0	0	0	0	-	-	-
128	73	Malta	Adenocarcinoma	3	Proficient	1	0	0	0	TP53	c.659A>G	Y220C	0.294
129	73	Ecuador	Adenocarcinoma	-	-	1	0	1	0	0	c.35G>A	G12D	0.069
130	67	Malta	Adenocarcinoma	-	-	1	0	1	0	0	c.35G>A	G12D	0.08
131	60	Samoa Western	Adenocarcinoma	-	-	1	0	1	0	TP53	c.38G>A	G13D	0.34	TP53 C176S
132	57	Tonga	Adenocarcinoma	-	-	1	0	0	0	TP53	c.844C>T	R282W	0.255
133	51	Bangladesh	Adenocarcinoma	2	Proficient	0	0	0	0	0	-	-	-
134	64	Pakistan	Adenocarcinoma	2	Proficient	1	0	0	0	NRAS	c.181C>A	Q61K	0.21
135	61	Phillipines	Adenocarcinoma	3	Proficient	1	1	0	0	ERBB3	c.1799T>A	V600E	0.18	ERBB3 E332K (8.7%)
136	40	Vietnam	Adenocarcinoma	2	Proficient	1	1	0	0	TP53	c.1799T>A	V600E	0.139	TP53 R213 (19.6%)
137	50	Vietnam	Adenocarcinoma	2	Proficient	0	0	0	0	0	-	-	-
138	55	Phillipines	Adenocarcinoma	2	Proficient	1	1	0	0	TP53	c.1799T>A	V600E	0.044	TP53 p.G244S (9.9%)
139	56	China	Adenocarcinoma	2	Proficient	1	0	1	0	0	c.35G>A	G12D	0.698
140	66	Indonesia	Adenocarcinoma	-	-	1	0	1	0	0	c.436G>A	A146T	0.209
141	48	Vietnam	Adenocarcinoma	-	Proficient	1	0	1	0	0	c.35G>A	G12D	0.277
142	67	East Timor	Adenocarcinoma	2	Proficient	1	0	1	0	MET	c.38G>A	G13D	0.28	MET V1219A (4.9%) Gain Missense Mutation
143	36	Thailand	Adenocarcinoma	2	Proficient	1	0	1	0	PTEN	c.436G>A	A146T	0.237	PTEN R173H (23.7%)
144	45	China	Adenocarcinoma	2	Proficient	1	0	0	0	TP53	c.814G>A	V272M	0.393
145	78	Vietnam	Adenocarcinoma	2	-	1	0	0	0	TP53	c.712T>G	C238G	0.752
146	45	Vietnam	Adenocarcinoma	2	Proficient	1	0	0	0	TP53	c.734G>A	G245D	0.387
147	81	China	Adenocarcinoma	-	-	1	0	1	0	0	c.35G>A	G12D	0.2
148	67	Hong Kong	Adenocarcinoma	2	-	0	0	0	0	0	-	-	-
149	79	Korea	Adenocarcinoma	-	-	0	0	0	0	0	-	-	-
150	52	China	Adenocarcinoma	-	-	1	0	1	0	EGFR	c.38G>A	G13D	0.2	EGFR A289V
151	58	Hong Kong	Adenocarcinoma	-	-	1	0	0	0	TP53	c.733G>A	G245S	0.562
152	75	Australia	Adenocarcinoma	2	Proficient	1	0	1	1	PIK3CA, TP53	c.34G>A	G12S	0.271	PIK3CA p.E542K (21.4%); TP53 p.R282W (55.1%)
153	59	Australia	Adenocarcinoma	2	Proficient	1	0	1	1	GNAS, PIK3CA	c.35G>T	G12V	0.143	GNAS R201H (10%), PIK3CA Q546R (4%)
154	50	Australia	Adenocarcinoma	2	Proficient	1	0	1	1	PIK3CA	c.35G>A	G12D	0.15	PIK3CA E545Q (3.4%)
155	70	Australia	Adenocarcinoma	2	Proficient	1	0	1	1	PIK3CA	c.35G>A	G12D	0.15	PIK3CA p.H1047R (14%)
156	54	Australia	Adenocarcinoma	2	Proficient	1	0	0	1	PIK3CA	c.1035T>A	N345K	0.41
157	78	Australia	Adenocarcinoma	2	Proficient	1	0	1	1	PIK3CA	c.38G>A	G13D	0.085	PIK3CA G118D (8.9%), PDL1 TPS 8%
158	77	Australia	Adenocarcinoma	-	-	1	0	0	1	NRAS, PIK3CA, TP53	c.182A>T	Q61L	0.27	PIK3CA R108H; TP53 R273H
159	49	Australia	Adenocarcinoma	-	-	1	0	0	1	PIK3CA	c.263G>A	R88Q	0.53
160	82	Australia	Adenocarcinoma	-	-	1	1	0	1	PIK3CA, TP53	c.1799T>A	V600E	0.37	PIK3CA E542K, TP53 C238F
161	68	Australia	Adenocarcinoma	-	-	1	1	0	1	PIK3CA	c.1799T>A	V600E	0.07	PIK3CA E545G
162	69	Australia	Adenocarcinoma	-	-	1	1	0	1	PIK3CA	c.1799T>A	V600E	0.3	PIK3CA p.E542K
163	50	Australia	Adenocarcinoma	-	-	1	0	1	1	PIK3CA	c.35G>C	G12A	0.2	PIK3CA R108H
164	66	Australia	Adenocarcinoma	-	-	1	0	1	1	PIK3CA	c.437C>T	A146V	0.26	PIK3CA E545K
165	83	Australia	Adenocarcinoma	-	-	1	1	0	1	TP53, PIK3CA	c.1799T>A	V600E	0.43	PIK3CA H1047Q, TP53 R248Q, TP53 E258K
166	83	Australia	Adenocarcinoma	-	-	1	1	0	1	TP53, PIK3CA	c.1799T>A	V600E	0.2	PIK3CA p.E542K TP53 p.H179Y
167	43	Australia	Adenocarcinoma	-	Proficient	1	0	0	1	TP53, PIK3CA	c.832C>A	P278T	0.036	PIK3CA p.E545K
168	82	Croatia	Adenocarcinoma	2	Proficient	1	0	1	1	PIK3CA	c.35G>T	G12V	0.216	PIK3CA E542K (16.8%)
169	71	Ukraine	Adenocarcinoma	2	Proficient	1	0	1	1	PIK3CA, TP53	c.35G>T	G12V	17/9%	PIK3CA E545K (15%), TP53 R175H (37%)
170	66	Macedonia	Adenocarcinoma	2	-	1	0	1	1	TP53, ERBB2, PIK3CA	c.38G>A	G13D	0.474	TP53 R196 (40.2%), ERBB2 V842I (31.7%), PIK3CA H1047R (40.9%)
171	76	Greece	Adenocarcinoma	-	-	1	0	1	1	PIK3CA	c.34G>T	G12C	0.34	PIK3CA E542K
172	58	Lebanon	Adenocarcinoma	-	-	1	0	1	1	PIK3CA	c.35G>T	G12V	0.41	PIK3CA E545K
173	78	Lebanon	Adenocarcinoma	-	-	1	0	1	1	PTEN, PIK3CA	c.35G>T	G12V	0.175	PTEN R130*, PIK3CA V344G
174	66	Boznia	Adenocarcinoma	2	Proficient	1	0	1	1	PIK3CA	c.35G>C	G12A	0.41	PIK3CA E545K (24%)
175	63	Vietnam	Adenocarcinoma	2	Proficient	1	0	1	1	PIK3CA	c.35G>A	G12D	0.316	PIK3CA R38C (3%), PIK3CA E545A (19%)
176	79	Vietnam	Adenocarcinoma	2	Proficient	1	0	1	1	PIK3CA	c.35G>T	G12V	0.033	PIK3CA C420R (5.5%)
177	82	China	Adenocarcinoma	-	-	1	0	1	1	PIK3CA	c.436G>A	A146T	0.33	PIK3CA H1047R
